# Supplementary material for: Depressive symptoms and web user experience
Source: PeerJ. 2018 Feb 28;6:e4439. doi: 10.7717/peerj.4439 (PMC5834939; doi:10.7717/peerj.4439)
Supplement: Supplemental Information 2 — To maintain confidentiality and privacy of participants, any demographic information as well as any information that might lead to the identification of participants were removed. [file peerj-06-4439-s002.zip]

Archive with 2 entries (2 files):
- Study1_anonymised.sav
- Study2_anonymised.sav
